# Supplementary material for: Renewable energy production will exacerbate mining threats to biodiversity
Source: Nat Commun. 2020 Sep 1;11:4174. doi: 10.1038/s41467-020-17928-5 (PMC7463236; doi:10.1038/s41467-020-17928-5)
Supplement: Supplementary file 4 — Supplementary Data 1 [file 41467_2020_17928_MOESM4_ESM.xlsx]

## Sheet: Sheet1
Supplementary Data 1: Chi-squared test statistics comparing spatial overlap with protected areas and conservation priorities. Comparisons made between mining and non-mining areas (columns D and E) and between critical vs. other mining areas (columns H and I). Differences are also shown between mining areas defined using a 50-cell radius around mining properties and those defined using a 10-cell r…
	Conservation Priority	Status	Mining	Non-mining	Mining vs. Non-mining		Critical	Other	Both types	Critical vs. other vs. both		Critical vs. other
			Overlap (%)		Chi2 (df=1)	p-value	Overlap (%)			Chi2 (df=2)	p-value	Chi2	p-value
												(df=1)
Mining areas defined using 50-cell radius (Figure 1) sampled at 100 km intervals	Protected Areas	All	8.37	16.67	28.14	<0.001	12.07	10.14	11.97	2.54	0.28	2.2	0.138
		Operating	8.62		55.54	<0.001	7.88	8.42	10.9	2.92	0.232	0.08	0.775
		Closed	10.66		12.27	<0.001	10.32	7.65	14.55	2.45	0.294	0.78	0.377
		Pre-op	12.2		18.85	<0.001	12.63	10.68	11.93	1.96	0.376	1.72	0.19
	Key Biodiversity Areas	All	7.11	20.99	6.82	0.009	7.56	6.91	6.5	1.72	0.424	0.32	0.573
		Operating	6.8		5.19	0.022	6.52	6.78	7.79	0.63	0.73	0.01	0.928
		Closed	6.68		2.18	0.14	5.05	8.2	14.55	8.01	0.018	1.75	0.186
		Pre-op	6.94		7.87	0.005	7.57	7.07	5.63	4.59	0.1	0.13	0.722
	Remaining Wilderness	All	15.66	25.81	115.36	<0.001	14.32	18.84	20	24.88	<0.001	9.93	0.002
		Operating	8.34		298.82	<0.001	7.52	7.14	5.61	1.38	0.502	0.03	0.862
		Closed	6.85		114.16	<0.001	8.03	4.37	3.64	3.65	0.161	2.13	0.145
		Pre-op	18.67		95.81	<0.001	13.93	21.5	24.37	64	<0.001	22.57	<0.001
Mining areas defined using 50-cell radius (Figure 1) sampled at 300 km intervals	Protected Areas	All	8.51	15.4	14.09	<0.001	10.99	5.5	6.21	4.58	0.1	2.16	0.141
		Operating	3.85		9.44	0.002	2.94	3.23	7.14	1.15	0.562	0	1
		Closed	6.67		2.14	0.143	6.52	3.85	33.33	3.76	0.152	0	1
		Pre-op	9.02		6.4	0.011	9.81	5.75	7.32	1.67	0.434	0.89	0.346
	Key Biodiversity Areas	All	6.52	7.49	0.41	0.519	8.51	5.5	3.73	4.07	0.13	0.62	0.43
		Operating	4.62		0.97	0.323	5.88	6.45	0	1.83	0.401	0	1
		Closed	2.67		1.71	0.189	0	3.85	33.33	12.27	0.002	0.08	0.771
		Pre-op	6.7		0.07	0.79	7.92	3.45	4.07	3.49	0.17	1.81	0.179
	Remaining Wilderness	All	18.12	25.78	11.09	<0.001	14.54	19.27	23.6	5.79	0.05	0.99	0.32
		Operating	4.62		25.92	<0.001	3.92	8.06	7.14	1.34	0.51	0.6	0.437
		Closed	8		9.09	0.003	10.87	3.85	0	1.38	0.5	0.35	0.554
		Pre-op	18.56		5.36	0.021	14.34	21.84	27.64	10.09	0.006	2.19	0.139
Mining areas defined using 10 km radius (Supplementary Figure 1) sampled at 100 km intervals	Protected Areas	All	9.9	13.97	8.91	0.002	8.51	9.4	18.18	7.05	0.029	0.03	0.867
		Operating	3.73		14.07	<0.001	2.2	3.33	20	8	0.018	0	1
		Closed	17.65		0.07	0.778	14.29	16.67	100	4.83	0.089	0	1
		Pre-op	10.64		4.82	0.028	9.54	11.83	15.63	2.31	0.315	0.22	0.638
	Key Biodiversity Areas	All	6.31	8.12	2.7	0.1	5.74	8.05	6.49	1.02	0.599	0.66	0.413
		Operating	6.21		0.72	0.395	5.67	7.53	4.69	0.35	0.84	0	1
		Closed	14.71		1.01	0.315	4.76	25	100	8.47	0.014	1.34	0.246
		Pre-op	5.87		3.55	0.059	5.67	7.53	4.69	0.53	0.765	0.06	0.805
	Remaining Wilderness	All	14.92	22.36	20.9	<0.001	14.04	18.12	14.29	1.51	0.47	1.17	0.279
		Operating	3.11		35.01	<0.001	4.4	1.67	10	1.92	0.382	0.21	0.651
		Closed	11.76		1.87	0.171	19.05	8.33	100	5.41	0.066	0.1	0.748
		Pre-op	17.25		7.85	0.005	14.95	27.96	15.63	9.03	0.01	7.93	0.005
