# Supplementary material for: Renewable energy production will exacerbate mining threats to biodiversity
Source: Nat Commun. 2020 Sep 1;11:4174. doi: 10.1038/s41467-020-17928-5 (PMC7463236; doi:10.1038/s41467-020-17928-5)
Supplement: Supplementary file 5 — Supplementary Data 2 [file 41467_2020_17928_MOESM5_ESM.xlsx]

## Sheet: Sheet1
Supplementary Data 2: Summary statistics and Kolmogorov-Smirnov (D) test statistics comparing mining density between mining areas overlapping with conservation and mining areas not overlapping with conservation. Differences are also shown between mining areas defined using a 50-cell radius around mining properties and those defined using a 10-cell radius, and when sampling the mining regions at 1…
Mining areas	Conservation	Status	Mining areas overlapping with conservation					Mining areas not overlapping with conservation					Overlapping vs. not Overlapping
			n	Max	Mean	Median	St dev	n	Max	Mean	Median	St dev	D-score		p-value
Mining areas defined using 50-cell radius (Figure 1) sampled at 100 km intervals	Protected Areas	All	579	95	4.53	2	8.52	4374	165	5.4	2	9.34	0.077		0.005
		Operating	168	19	2.11	1	2.4	1803	56	2.8	1	4.29	0.097		0.106
		Closed	67	7	1.44	1	1	607	56	1.85	1	3.26	0.079		0.844
		Pre-op	508	79	4.05	2	7.54	3687	110	4.43	1	7.53	0.051		0.198
	Key Biodiversity Areas	All	352	153	3.85	2	9.03	4601	165	5.41	2	9.26	0.099		0.003
		Operating	134	40	2.32	1	3.68	1836	56	2.77	1	4.2	0.052		0.886
		Closed	46	56	2.64	1	8.08	629	37	1.75	1	2.38	0.029		1
		Pre-op	291	33	2.89	2	3.54	3901	110	4.49	1	7.74	0.09		0.025
	Remaining Wilderness	All	839	80	4.81	2	7.5	4114	165	5.4	2	9.57	0.059		0.017
		Operating	140	8	1.5	1	1.17	1831	56	2.83	1	4.29	0.237		<0.001
		Closed	45	5	1.36	1	0.8	629	56	1.84	1	3.21	0.094		0.851
		Pre-op	761	79	4.76	2	7.22	3434	110	4.3	1	7.59	0.042		0.212
Mining areas defined using 50-cell radius (Figure 1) sampled at 300 km intervals	Protected Areas	All	48	70	4.85	1	11.88	505	135	4.92	2	9.86	0.283		0.001
		Operating	5	5	2	1	1.73	125	15	2.12	1	1.93	0.128		1
		Closed	5	7	2.2	1	2.68	70	51	2.06	1	5.98	0.186		0.997
		Pre-op	35	57	4.2	1	10.94	353	115	3.88	2	7.67	0.228		0.072
	Key Biodiversity Areas	All	37	16	3.35	2	3.97	520	135	5.3	2	10.87	0.137		0.529
		Operating	6	3	1.5	1	0.84	124	15	2.14	1	1.94	0.167		0.999
		Closed	2	2	1.5	1	0.71	73	51	2.07	1	5.89	0.281		0.998
		Pre-op	26	10	2.38	1	2.17	364	115	4.23	2	8.75	0.132		0.793
	Remaining Wilderness	All	100	70	4.98	2	8.82	455	135	5.11	2	10.71	0.066		0.863
		Operating	6	2	1.16	1	0.41	124	15	2.16	1	1.95	0.317		0.612
		Closed	6	2	1.17	1	0.41	69	51	2.14	1	6.06	0.101		1
		Pre-op	72	57	4.76	2	8.58	318	115	3.88	2	8.13	0.074		0.901
Mining areas defined using 10 km radius (Supplementary Figure 1) sampled at 100 km intervals	Protected Areas	All	69	4	1.41	1	0.79	628	17	1.6	1	1.34	0.044		0.999
		Operating	6	1	1	1	0	155	6	1.35	1	0.79	0.232		0.914
		Closed	3	1	1	1	0	56	5	2.61	3	1.56	0.554		0.347
		Pre-op	58	4	1.36	1	0.74	487	10	1.44	1	1	0.023		1
	Key Biodiversity Areas	All	44	5	1.36	1	0.81	652	17	1.59	1	1.32	0.073		0.969
		Operating	10	3	1.3	1	0.67	151	6	1.34	1	0.78	0.027		1
		Closed	5	1	1	1	0	29	2	1.1	1	0.31	0.103		1
		Pre-op	32	5	1.31	1	0.82	512	10	1.44	1	0.99	0.07		0.998
	Remaining Wilderness	All	104	5	1.32	1	0.76	593	17	1.62	1	1.37	0.099		0.354
		Operating	5	1	1	1	0	156	6	1.35	1	0.78	0.231		0.958
		Closed	4	1	1	1	0	30	2	1.1	1	0.31	0.1		1
		Pre-op	49	5	1.32	1	0.74	451	10	1.45	1	1.02	0.062		0.928
