# Supplementary material for: Renewable energy production will exacerbate mining threats to biodiversity
Source: Nat Commun. 2020 Sep 1;11:4174. doi: 10.1038/s41467-020-17928-5 (PMC7463236; doi:10.1038/s41467-020-17928-5)
Supplement: Supplementary file 6 — Supplementary Data 3 [file 41467_2020_17928_MOESM6_ESM.xlsx]

## Sheet: Sheet1
Supplementary Data 3: Summary statistics and Kolmogorov-Smirnov (D) test statistics comparing mining density between critical mining areas overlapping with conservation and other mining areas overlapping with conservation. Differences are also shown between mining areas defined using a 50-cell radius around mining properties and those defined using a 10-cell radius, and when sampling the mining r…
Mining areas	Conservation	Status	Critical mining areas overlapping with conservation					Other mining areas overlapping with conservation					Critical vs. other overlapping
			n	Max	Mean	Median	St dev	n	Max	Mean	Median	St dev	D-score	p-value
Mining areas defined using 50-cell radius (Figure 1) sampled at 100 km intervals	Protected Areas	All	300	80	3.53	1	7.29	90	10	1.63	1	1.39	0.187	0.016
		Operating	87	15	1.76	1	1.94	46	9	2.13	1	2.67	0.096	0.945
		Closed	45	7	1.29	1	1.01	14	3	1.43	1	0.76	0.152	0.965
		Pre-op	292	79	3.2	1	6.33	74	10	2.26	2	1.01	0.534	<0.001
	Key Biodiversity Areas	All	188	36	2.9	2	3.86	62	153	4.63	1	19.33	0.183	0.089
		Operating	72	8	1.77	1	1.43	37	40	3.31	1	6.56	0.133	0.781
		Closed	22	3	1.24	1	0.53	15	56	5.36	1	14.1	0.218	0.79
		Pre-op	175	22	2.5	1	2.87	49	12	2.77	2	2.22	0.509	<0.001
	Remaining Wilderness	All	356	80	3.12	1	6.36	169	17	1.98	1	2.5	0.15	0.011
		Operating	83	8	1.37	1	0.96	39	7	1.63	1	1.25	0.083	0.993
		Closed	35	5	1.32	1	0.8	8	2	1.14	1	0.35	0.075	1
		Pre-op	321	40	3.26	1	4.99	149	17	2.64	2	2.13	0.52	<0.001
Mining areas defined using 50-cell radius (Figure 1) sampled at 300 km intervals	Protected Areas	All	31	70	3.58	1	12.34	6	1	1	1	0	0.323	0.672
		Operating	3	2	1.33	1	0.57	2	10	5.5	5	6.36	0.5	0.925
		Closed	3	1	1	1	0	1	7	7	7	NA	1	0.441
		Pre-op	26	57	3.46	2	10.93	5	2	2	2	0	0.653	0.055
	Key Biodiversity Areas	All	24	8	1.87	1	1.57	6	11	2.83	1	4.02	0.167	0.999
		Operating	6	3	1.5	1	0.84	4	11	5.5	5	4.8	0.281	0.997
		Closed	0					1	1	1	1	NA	NA	NA
		Pre-op	21	6	2	2	1.41	3	2	2	2	0	0.476	0.591
	Remaining Wilderness	All	41	70	4.49	1	11.07	21	4	1.29	1	0.78	0.296	0.175
		Operating	4	2	1.25	1	0.5	6	3	1.67	1	0.82	0.25	0.998
		Closed	5	2	1.2	1	0.45	1	1	1	1	NA	0.2	1
		Pre-op	38	57	4.26	1	9.41	19	8	2.42	2	1.39	0.526	0.001
Mining areas defined using 10 km radius (Supplementary Figure 1) sampled at 100 km intervals	Protected Areas	All	40	3	1.3	1	0.56	14	2	1.07	1	0.27	0.179	0.896
		Operating	2	1	1	1	0	2	1	1	1	0	0	1
		Closed	3	1	1	1	0	2	1	1	1	0	5e-17	1
		Pre-op	37	3	1.21	1	0.48	11	2	1.09	1	0.3	0.098	1
	Key Biodiversity Areas	All	27	5	1.33	1	0.87	12	2	1.67	1	0.39	0.074	1
		Operating	5	1	1	1	0	4	2	1.25	1	0.5	0.25	0.999
		Closed	1	1	1	1	NA	3	1	1	1	0	0	1
		Pre-op	22	4	1.32	1	0.78	7	1	1	1	0	0.182	0.995
	Remaining Wilderness	All	67	5	1.39	1	0.89	27	2	1.07	1	0.27	0.15	0.781
		Operating	4	1	1	1	0	1	1	1	1	NA	0	1
		Closed	4	1	1	1	0	2	2	1.07	1	0.27	0.077	1
		Pre-op	58	5	1.34	1	0.81	26	2	1.08	1	0.27	0.13	0.922
